# Supplementary material for: Hedgehog-Interacting Protein (HIP) Regulates Apoptosis Evasion and Angiogenic Function of Late Endothelial Progenitor Cells
Source: Sci Rep. 2017 Sep 29;7:12449. doi: 10.1038/s41598-017-12571-5 (PMC5622095; doi:10.1038/s41598-017-12571-5)
Supplement: Supplementary file 2 — Supplementary Table 1 [file 41598_2017_12571_MOESM2_ESM.xlsx]

## Sheet: EC signautre
Supplementary Table 1. List of 101 endothelial lineage signature genes
			FPKM (RNA sequencing)			Spectrum Counts (Proteomics analysis)
Name	Chromosome	Description	MNCs	CD146+L-EPCs	HUVEC	MNCs	CD146+L-EPCs	HUVEC
AHNAK2	14	Protein AHNAK2	0.825234	23.0572	35.4973	0	6	5
AKAP12	6	A-kinase anchor protein 12	0.195948	47.8636	179.517	0	7	6
AKAP2	9	A-kinase anchor protein 2	27.1496	104.853	123.325	0	7	6
BCAR1	16	Breast cancer anti-estrogen resistance protein 1	0.247188	80.0834	39.2454	0	3	4
CACYBP	1	Calcyclin-binding protein	21.8286	101.93	51.0066	0	13	7
CALD1	7	Caldesmon	0.796272	429.73	536.186	0	48	8
CD59	11	CD59 glycoprotein	14.4399	919.357	1055.04	0	7	10
CKAP4	12	Cytoskeleton-associated protein 4	34.6609	198.3	156.469	15	61	69
COL18A1	21	Collagen alpha-1(XVIII) chain	11.6905	74.949	80.6548	0	5	15
COL4A1	13	Collagen alpha-1(IV) chain	0.44063	174.526	81.9771	0	7	11
COL4A2	13	Collagen alpha-2(IV) chain	0.408336	165.549	89.7957	0	2	14
CRIP2	14	Cysteine-rich protein 2	2.55779	53.016	47.0708	0	12	5
CTNNA1	5	Catenin alpha-1	45.9099	456.247	334.4	0	36	15
CTNND1	11	Catenin delta-1	17.5304	167.049	119.292	0	24	10
CTTN	11	Src substrate cortactin	4.75512	204.654	194.705	0	14	2
DBN1	5	Drebrin	2.24575	118.419	67.7451	0	7	5
DNAJB4	1	DnaJ homolog subfamily B member 4	9.61666	98.7289	105.983	0	3	2
DPYSL3	5	Dihydropyrimidinase-related protein 3	0.352521	93.1348	49.3683	0	5	2
DYNC1I2	2	Cytoplasmic dynein 1 intermediate chain 2	16.9639	78.299	69.8257	0	3	4
ECE1	1	Endothelin-converting enzyme 1	51.7955	426.674	212.368	0	5	3
ECI2	6	Enoyl-CoA delta isomerase 2, mitochondrial	13.386	169.025	94.2608	0	19	5
EEA1	12	Early endosome antigen 1	6.9687	16.0023	17.1204	0	48	2
ENG	9	Endoglin	7.55124	233.35	160.554	0	8	6
EPB41L3	18	Band 4.1-like protein 3	20.1249	106.353	76.1298	0	8	4
FDXR	17	NADPH:adrenodoxin oxidoreductase, mitochondrial	1.13435	17.5978	6.25054	0	5	6
FKBP10	17	Peptidyl-prolyl cis-trans isomerase FKBP10	0.217701	93.1234	93.3601	0	7	2
FLNB	3	Filamin-B	34.6162	208.69	219.582	10	107	78
FLNC	7	Filamin-C	0.00691345	36.4706	16.2643	3	9	19
FN1	2	Fibronectin	5.5184	1226.97	2253.19	3	47	67
FSCN1	7	Fascin	2.26551	143.606	62.1315	2	11	6
GADD45GIP1	19	Growth arrest and DNA damage-inducible proteins-interacting protein 1	4.92436	29.6589	24.0666	0	10	6
GNS	12	N-acetylglucosamine-6-sulfatase	52.239	111.206	136.147	2	12	5
H1F0	22	Histone H1.0	29.9664	79.8762	63.1279	0	11	8
HDGFRP2	19	Hepatoma-derived growth factor-related protein 2	7.91081	26.0526	20.396	0	3	2
HDLBP	2	Vigilin	82.5747	294.244	345.807	0	24	6
HEXB	5	Beta-hexosaminidase subunit beta	46.4139	107.59	117.067	0	6	6
HHIP	4	Hedgehog-interacting protein	0.603728	408.213	360.142	0	7	4
HNRNPAB	5	Heterogeneous nuclear ribonucleoprotein A/B	30.414	130.808	93.5455	4	37	11
HSPB1	7	Heat shock protein beta-1	9.89823	184.528	220.926	14	48	39
HSPG2	1	Basement membrane-specific heparan sulfate proteoglycan core protein	2.12482	533.711	263.537	6	68	126
IFI16	1	Gamma-interferon-inducible protein 16	55.0885	184.741	171.639	2	7	7
IGF2BP1	17	Insulin-like growth factor 2 mRNA-binding protein 1	0.795865	14.4825	12.2606	0	10	2
IGF2BP3	7	Insulin-like growth factor 2 mRNA-binding protein 3	24.9646	177.86	110.223	0	13	5
ITGA5	12	Integrin alpha-5	31.8709	438.102	550.03	0	20	11
ITGAV	2	Integrin alpha-V	0.469403	9.60458	13.4679	2	12	5
ITGB1	10	Integrin beta-1	68.7413	670.419	629.155	0	14	7
KPNA2	17	Importin subunit alpha-1	22.5419	264.763	142.383	0	2	5
KRT18	1	Keratin, type I cytoskeletal 18	0.384701	18.5428	10.1408	0	45	15
KRT7	12	Keratin, type II cytoskeletal 7	0	146.797	100.997	0	80	6
LAMA4	6	Laminin subunit alpha-4	0.195092	211.923	263.336	0	2	13
LAMB1	7	Laminin subunit beta-1	2.65683	314.512	430.499	0	5	16
LAMC1	1	Laminin subunit gamma-1	10.2106	178.926	182.637	0	3	17
LEPRE1	1	Prolyl 3-hydroxylase 1	12.3989	48.1911	48.6852	0	8	4
LEPREL2	12	Prolyl 3-hydroxylase 3	0.211978	56.8709	50.5687	0	6	5
LIMA1	12	LIM domain and actin-binding protein 1	1.75846	48.0901	78.0709	0	14	5
LMNA	1	Prelamin-A/C	3.19282	226.559	129.129	30	120	123
LRRC59	17	Leucine-rich repeat-containing protein 59	18.7396	101.872	61.1256	6	14	14
LUZP1	1	Leucine zipper protein 1	6.82141	45.1031	33.2715	0	6	7
MAP1B	5	Microtubule-associated protein 1B	0.207077	39.2455	35.5444	0	6	3
MAP4	3	Microtubule-associated protein 4	33.298	139.557	91.8331	0	89	15
MARCKS	6	Myristoylated alanine-rich C-kinase substrate	52.7795	167.327	106.372	0	5	2
MCAM	11	Cell surface glycoprotein MUC18	3.29921	1028.94	395.857	0	25	26
MMRN2	10	Multimerin-2	0.167014	99.7209	98.9822	0	17	5
MYO6	6	Unconventional myosin-VI	0.262337	29.7514	43.9057	0	3	5
MYOF	10	Myoferlin	8.4536	102.833	173.301	0	4	19
NES	1	Nestin	0.132997	86.5822	25.2155	0	55	47
NPM1	5	Nucleophosmin	414.375	995.115	1163.69	6	39	17
NT5E	6	5'-nucleotidase	5.40423	103.99	66.8008	0	3	3
PAPSS2	10	Bifunctional 3'-phosphoadenosine 5'-phosphosulfate synthase 2	3.34465	122.423	72.6414	0	3	3
PDIA4	7	Protein disulfide-isomerase A4	31.6594	219.204	200.623	10	25	25
PDIA5	3	Protein disulfide-isomerase A5	7.87785	63.8393	67.3531	0	2	4
PDLIM4	5	PDZ and LIM domain protein 4	0	43.6441	39.8352	0	9	8
PLOD1	1	Procollagen-lysine,2-oxoglutarate 5-dioxygenase 1	16.7324	195.701	131.102	0	11	8
PLOD3	7	Procollagen-lysine,2-oxoglutarate 5-dioxygenase 3	12.1589	85.9762	69.0017	4	10	9
PLS3	X	Plastin-3	0.848771	332.032	382.461	0	12	4
PRDX4	X	Peroxiredoxin-4	7.50082	97.1114	92.8415	0	3	2
PTRF	17	Polymerase I and transcript release factor	0.501245	350.95	217.972	0	63	32
PXDN	2	Peroxidasin homolog	4.31517	337.546	117.423	0	11	8
RAB13	1	Ras-related protein Rab-13	1.6755	65.5515	80.2971	0	2	4
RAI14	5	Ankycorbin	1.64127	341.207	396.242	0	3	3
RALA	7	Ras-related protein Ral-A	15.7158	298.483	277.32	0	11	10
RASIP1	19	Ras-interacting protein 1	0.0639939	24.884	13.7477	0	4	11
REXO2	11	Oligoribonuclease, mitochondrial	34.3	118.318	101.966	0	3	3
RRBP1	20	Ribosome-binding protein 1	23.2394	82.0982	52.0014	0	94	41
SEC23A	14	Protein transport protein Sec23A	26.5226	85.7883	87.0259	0	4	6
SERPINE1	7	Plasminogen activator inhibitor 1	0.651468	1020.04	3553.52	0	6	2
SERPINH1	11	Serpin H1	1.96367	369.341	139.504	4	29	18
SLC25A24	1	Calcium-binding mitochondrial carrier protein SCaMC-1	13.2121	42.9605	37.9401	0	4	4
SRPRB	3	Signal recognition particle receptor subunit beta	14.5538	44.1963	36.4991	0	2	2
SSB	2	Lupus La protein	68.0675	146.268	163.359	4	11	11
STAU1	20	Double-stranded RNA-binding protein Staufen homolog 1	26.5974	71.4295	69.3881	0	9	6
TGM2	20	Protein-glutamine gamma-glutamyltransferase 2	0.837435	434.57	366.25	0	13	28
TJP2	9	Tight junction protein ZO-2	12.4005	92.3978	105.961	0	5	9
TUBB6	18	Tubulin beta-6 chain	30.2208	952.919	288.366	0	11	8
TXNDC5	6	Thioredoxin domain-containing protein 5	11.9471	798.862	939.947	0	40	30
UCHL1	4	Ubiquitin carboxyl-terminal hydrolase isozyme L1	0.555958	301.652	190.807	0	12	3
VAT1	17	Synaptic vesicle membrane protein VAT-1 homolog	15.8327	262.169	217.183	0	9	5
VIM	10	Vimentin	190.793	784.931	809.355	144	455	370
VWF	12	von Willebrand factor	1.16394	356.787	602.432	10	28	30
WARS	14	Tryptophan--tRNA ligase, cytoplasmic	83.7245	222.741	170.147	0	9	22
YBX1	1	Nuclease-sensitive element-binding protein 1	124.335	268.186	266.881	2	26	11
